# Supplementary material for: Upper and Lower Limb Muscle Architecture of a 104 Year-Old Cadaver
Source: PLoS One. 2016 Dec 29;11(12):e0162963. doi: 10.1371/journal.pone.0162963 (PMC5199092; doi:10.1371/journal.pone.0162963)
Supplement: S1 Table — (XLSX) [file pone.0162963.s001.xlsx]

## Sheet: Mass (g)
Muscle	Current Study	Amis et al. 1979	An et al. 1981†	Brand et al. 1981 (%)	Lieber et al. 1990	Cutts et al. 1991	Lieber et al. 1992	Veeger et al. 1997	Kamibayashi and Richmond 1998	Murray et al. 2000 †	Langenderfer et al. 2004 †
Abductor Pollicis Longus	6.7	13		2.8		23.8
Anconeus	3	10.5	7.1 (3.6)					10
Biceps Brachii Long Head	18.7	65	35.4 (9.1)					67		33.9 (3.7)	26.0 (0.0)
Biceps Brachii Short Head	21.6	65.5	32.6 (9.6)					67		32.3 (2.0)	33.5 (0.3)
Brachalis	50.5	122.5						128		56.7 (2.2)	77.0 (8.1)
Brachioradialis	19.1	48	23.2 (9.0)	7.7			17.0 (2.8)	69		22.5 (1.9)	21.4 (0.7)
Coracobrachialis	16		62.9 (17.2)					43			17.1 (1.2)
Deltoid, Anterior	32.6										58.6 (0.8)
Deltoid, Middle	77.5										87.6 (2.2)
Deltoid, Posterior	30.3										70.5 (0.1)
Extensor Carpi Radialis Brevis	12.1	24.5	16.7 (8.6)	5.1	13.8 (0.9)	40.5
Extensor Carpi Radialis Longus	13.7	37.5	19.4 (8.0)	6.5	11.8 (1.2)	47.4				14.6 (1.0)
Extensor Carpi Ulnaris	17.1	17	15.8 (6.0)	4	13.6 (3.3)	38.2
Extensor Digiti Minimi	2.3	6.5		1.2		11.3	4.0 (0.70)
Extensor Digitorum 2	5.5	5.5	5.2 (1.6)	1.1		7.6	3.0 (0.45)
Extensor Digitorum 3	5.6	12.5	6.3 (3.0)	2.2		14.7	6.0 (1.2)
Extensor Digotorum 4	5.4	7.5	8.5 (4.1)	2		11.7	5.0 (0.75)
Extensor Digotirum 5	5.4	5	5.0 (2.0)	1		10	2.0 (0.32)
Extensor Indicis	3.3	4.5		1.1		9.3	3.0 (0.61)
Extensor Pollicis Brevis	2.4	7		0.7		8
Extensor Pollicis Longus	4.1	4		1.5		11.5	5.0 (0.68)
Flexor Carpi Radialis	14.2	25	13.1 (5.2)	4.2	10.9 (1.7)	35
Flexor Carpi Ulnaris	17.1	30.5	16.1 (0.0)	5.6	15.4 (1.3)	49.7
Flexor Digitorum Profundus 2	10.3	21		3.5		37.2	12.0 (1.2)
Flexor Digitorum Profundus 3	15.4	25		4.4		47.1	16.0 (1.7)
Flexor Digitorum Profundus 4	12.2	43 (digits 4 & 5)		4.1		73.4 (digits 4 & 5)	12.0 (1.4)
Flexor Digitorum Profundus 5	9.8			3.4			14.0 (1.5)
Flexor Digitorum Superficialis 2	10.7	21.5	11.8 (7.1)	2.9		24.3	12.0 (2.1)
Flexor Digitorum Superficialis 3	30.3	25.5	14.5 (6.5)	4.7		42.2	16.0 (2.2)
Flexor Digitorum Superficialis 4	9.6	16.5	8.3 (5.8)	3		22.6	10.0 (1.1)
Flexor Digitorum Superficialis 5	3.3	3.5	3.5 (2.2)	1.3		19.3	2.0 (0.3)
Flexor Pollicis Longus	8.3	18		3.2		26.5	10.0 (1.1)
Infraspinatus (inf)	53.1										33.4 (0.6)
Infraspinatus (sup)											35.0 (4.2)
Latissimus Dorsi (inf)	163.3										80.8 (0.5)
Latissimus Dorsi (mid)											65.9 (0.7)
Latissimus Dorsi (sup)											58.9 (0.0)
Palmaris Longus	N/A	8.5	5.4 (4.1)	1.2			4.0 (0.82)
Pectoralis Major (Clav)	105.5										48.7 (2.3)
Pectoralis Major (stern)											86.5 (0.0)
Pectoralis Minor	15.4
Pronator Quadratus	3.9	10		1.8			5.0 (1.0)	12
Pronator Teres	3	31	19.8 (10.1)	5.6			16.0 (1.7)	35
Rhomboid Major	28.3
Rhomboid Minor	5								40.9 (15.6); major & minor	16.3 (1.1)
Serratus Anterior	79.8
Subscapularis (inf)	64.5										31.7 (0.6)
Subscapularis (mid)											39.2 (0.5)
Subscapularis (sup)											20.6 (0.1)
Supinator	9.8	19.5	11.6 (2.2)	3.8				23
Supraspinatus	28.5										25.2 (0.2)
Teres Major	35.3										52.3 (0.4)
Teres Minor	10.4										19.9 (2.4)
Trapezius	97.2								122.2; sum of upper & lower
Triceps Brachii, Lateral Head	44	112	50.1 (12.5)					117			45.0 (3.2)
Triceps Brachii, Long Head	53.8	165	70.6 (20.7)					152		103.5 (15.4)	67.2 (1.5)
Triceps Brachii, Medial Head	42.7	92	41.0 (18.1)					134		57.9 (4.0)	49.2 (0.7)

## Sheet: Lm (cm)
Muscle	Current Study	Amis et al. 1979	An et al. 1981	Brand et al. 1981	Lieber et al. 1990	Cutts et al. 1991	Lieber et al. 1992	Veeger et al. 1997	Kamibayashi and Richmond 1998	Murray et al. 2000	Langenderfer et al. 2004
Abductor Pollicis Longus	12.86
Anconeus	7.46							8.5
Biceps Brachii Long Head	8.9							23		21.6	16.25 (1.55)
Biceps Brachii Short Head	21.8							25		23.4	18.35 (1.20)
Brachalis	18.7							22		21.2	15.1 (1.55)
Brachioradialis	20.96						17.5 (0.83)	23			16.7 (0.70)
Coracobrachialis	16.82							20			13.15 (0.55)
Deltoid, Anterior	13.2										12.6 (2.00)
Deltoid, Middle	16.8										13.55 (0.75)
Deltoid, Posterior	13.5										15.3 (0.20)
Extensor Carpi Radialis Brevis	13.97				12.72 (1.00)
Extensor Carpi Radialis Longus	10				9.37 (0.74)					13.9
Extensor Carpi Ulnaris	20.17				18.16 (0.06)
Extensor Digiti Minimi	9.52						15.2 (0.92)
Extensor Digitorum 2	12.07						11.4 (0.34)
Extensor Digitorum 3	10.95						11.2 (0.47)
Extensor Digotorum 4	12.22						12.5 (1.07)
Extensor Digotirum 5	17.62						12.1 (0.80)
Extensor Indicis	10.16						10.5 (0.66)
Extensor Pollicis Brevis	9.52
Extensor Pollicis Longus	15.08						13.8 (0.72)
Flexor Carpi Radialis	17.78				16.37 (0.39)
Flexor Carpi Ulnaris	22.7				22.78 (1.59)
Flexor Digitorum Profundus 2	15.56						14.9 (0.38)
Flexor Digitorum Profundus 3	21.93						20 (0.82)
Flexor Digitorum Profundus 4	25.08						19.4 (0.70)
Flexor Digitorum Profundus 5	18.09						15 (0.47)
Flexor Digitorum Superficialis 2	20.96						20.7 (1.07)
Flexor Digitorum Superficialis 3	25.24						18.3 (1.15)
Flexor Digitorum Superficialis 4	19.21						15.5 (0.77)
Flexor Digitorum Superficialis 5	15.71						10.3 (0.63)
Flexor Pollicis Longus	15.9						16.8 (1.00)
Infraspinatus (inf)	14.9										9.8 (3.10)
Infraspinatus (sup)											11.75 (0.15)
Latissimus Dorsi (inf)	38.7										31.6 (1.45)
Latissimus Dorsi (mid)											28.3 (0.60)
Latissimus Dorsi (sup)											22.7 (1.80)
Palmaris Longus	N/A						13.4 (1.15)
Pectoralis Major (Clav)	18.2										15.4 (2.50)
Pectoralis Major (stern)											17.1 (0.70)
Pectoralis Minor	14.4							20
Pronator Quadratus	3.8						3.93 (0.23)	4.2
Pronator Teres	11						13.0 (0.47)			17.6
Rhomboid Major	12.7
Rhomboid Minor	8.9
Serratus Anterior	27
Subscapularis (inf)	12.1										10 (1.50)
Subscapularis (mid)											10.25 (0.95)
Subscapularis (sup)											8.55 (0.15)
Supinator	8.9
Supraspinatus	10.8										8.5 (0.40)
Teres Major	11										14.0 (1.10)
Teres Minor	10.3										11.55 (1.75)
Trapezius	33.7
Triceps Brachii, Lateral Head	24.8							29		29.1	14.4 (1.00)
Triceps Brachii, Long Head	25.4							30		35.6	20.8 (3.90)
Triceps Brachii, Medial Head	20.3							24			17.85 (1.95)

## Sheet: Lt (cm)
Muscle	Current Study	Amis et al. 1979	An et al. 1981	Brand et al. 1981	Lieber et al. 1990	Cutts et al. 1991	Lieber et al. 1992	Veeger et al. 1997	Kamibayashi and Richmond 1998	Murray et al. 2000	Langenderfer et al. 2004
Abductor Pollicis Longus	7.5
Anconeus	0
Biceps Brachii Long Head	16.2/7.9									22.9 (1.6)	18.28 (1.38)
Biceps Brachii Short Head	3.7/6.4									18.3 (2.5)	15.75 (0.85)
Brachalis	0									11.6 (1.3)	3.35 (0.45)
Brachioradialis	8.89									16.9 (1.7)	10.35 (0.50)
Coracobrachialis	0.64										1.70 (1.70)
Deltoid, Anterior	5.4										2.60 (2.30)
Deltoid, Middle	0										1.55 (1.55)
Deltoid, Posterior	6.2										4.00 (0.80)
Extensor Carpi Radialis Brevis	10.16
Extensor Carpi Radialis Longus	18.1									24.8 (1.0)
Extensor Carpi Ulnaris	5.4
Extensor Digiti Minimi	9.5
Extensor Digitorum 2	21.6/1.3
Extensor Digitorum 3	27.2
Extensor Digotorum 4	21
Extensor Digotirum 5	14.1
Extensor Indicis	15.9
Extensor Pollicis Brevis	11.6
Extensor Pollicis Longus	11.6
Flexor Carpi Radialis	9.53
Flexor Carpi Ulnaris	1.9
Flexor Digitorum Profundus 2	16.83
Flexor Digitorum Profundus 3	14.45
Flexor Digitorum Profundus 4	12.7
Flexor Digitorum Profundus 5	14.61
Flexor Digitorum Superficialis 2	14.92
Flexor Digitorum Superficialis 3	13.34
Flexor Digitorum Superficialis 4	14.92
Flexor Digitorum Superficialis 5	10.5/5.7
Flexor Pollicis Longus	11.75
Infraspinatus (inf)	1.6										5.08 (0.28)
Infraspinatus (sup)											5.08 (0.13)
Latissimus Dorsi (inf)	0										8.03 (1.38)
Latissimus Dorsi (mid)											9.65 (2.10)
Latissimus Dorsi (sup)											8.33 (0.48)
Palmaris Longus	N/A
Pectoralis Major (Clav)	0										2.28 (0.68)
Pectoralis Major (stern)											4.68 (0.83)
Pectoralis Minor	1
Pronator Quadratus	0
Pronator Teres	0.95									12.0 (1.6)
Rhomboid Major	0
Rhomboid Minor	0
Serratus Anterior	0
Subscapularis (inf)	0										2.83 (0.73)
Subscapularis (mid)											3.88 (0.43)
Subscapularis (sup)											3.98 (0.18)
Supinator	0
Supraspinatus	0										2.95 (0.65)
Teres Major	0										2.55 (1.60)
Teres Minor	1.3										2.33 (0.83)
Trapezius	0
Triceps Brachii, Lateral Head	0									18.7 (1.8)	16.70 (0.65)
Triceps Brachii, Long Head	3.2									21.7 (2.9)	19.95 (0.60)
Triceps Brachii, Medial Head	0										1.78 (1.13)

## Sheet: Pennation angle (deg)
Muscle	Current Study	Amis et al. 1979 †	An et al. 1981	Brand et al. 1981	Lieber et al. 1990	Cutts et al. 1991	Lieber et al. 1992	Veeger et al. 1997	Kamibayashi and Richmond 1998	Murray et al. 2000	Langenderfer et al. 2004
Abductor Pollicis Longus	9.64362	6.61236
Anconeus	0	0						30
Biceps Brachii Long Head	0	0						< 15		0	0 (0.0)
Biceps Brachii Short Head	0	4.74967						< 15		0	0 (0.0)
Brachalis	0	0						< 15		0	18 (6.0)
Brachioradialis	0	0					2.0 (0.6)	< 15		0	0 (0.0)
Coracobrachialis	0							< 15			27 (5.5)
Deltoid, Anterior	29.8124										22 (5.0)
Deltoid, Middle	0										15 (6.5)
Deltoid, Posterior	10										18 (2.0)
Extensor Carpi Radialis Brevis	11.5	6.44474			8.9 (2.0)
Extensor Carpi Radialis Longus	0	5.04643			2.5 (0.7)					1 (2)
Extensor Carpi Ulnaris	0	7.60558			3.5 (0.3)
Extensor Digiti Minimi	0	3.04909					3.0 (0.6)
Extensor Digitorum 2	0	7.83748					3.0 (0.5)
Extensor Digitorum 3	0	4.02406					3.0 (1.0)
Extensor Digotorum 4	0	4.18153					3.0 (0.5)
Extensor Digotirum 5	0	5.21591					2.0 (0.7)
Extensor Indicis	0	0					6.0 (0.8)
Extensor Pollicis Brevis	0	0
Extensor Pollicis Longus	0	0					6.0 (1.3)
Flexor Carpi Radialis	0	8.62693			3.1 (1.2)
Flexor Carpi Ulnaris	3.1	5.73917			12.1 (0.6)
Flexor Digitorum Profundus 2	4.55048	12.1532					7.0 (0.7)
Flexor Digitorum Profundus 3	8.83157	11.1385					6.0 (0.3)
Flexor Digitorum Profundus 4	4.78153	5.81699					7.0 (0.5)
Flexor Digitorum Profundus 5	5.63161						8.0 (0.9)
Flexor Digitorum Superficialis 2	7.40402	14.4775					6.0 (0.2)
Flexor Digitorum Superficialis 3	6.96147	7.92814					7.0 (0.7)
Flexor Digitorum Superficialis 4	3.79064	0					4.0 (0.6)
Flexor Digitorum Superficialis 5	2.992	11.537					5.0 (0.7)
Flexor Pollicis Longus	10.1	11.3831					7.0 (0.2)
Infraspinatus (inf)	17.5										21 (5.5)
Infraspinatus (sup)											16 (2.5)
Latissimus Dorsi (inf)	21.8										21 (7.0)
Latissimus Dorsi (mid)											19 (2.5)
Latissimus Dorsi (sup)											25 (2.5)
Palmaris Longus	N/A	4.50646					4.0 (1.2)
Pectoralis Major (Clav)	39.2										17 (1.0)
Pectoralis Major (stern)											25 (5.0)
Pectoralis Minor	11.8
Pronator Quadratus	0	0					10.0 (0.3)	< 15
Pronator Teres	0	6.85765					10.0 (0.8)	< 15		13 (6)
Rhomboid Major	0
Rhomboid Minor	0								5; major & minor
Serratus Anterior	16.8
Subscapularis (inf)	15.5										17 (1.0)
Subscapularis (mid)											24 (3.0)
Subscapularis (sup)											19 (2.5)
Supinator	0	0						< 15
Supraspinatus	0										7 (7.0)
Teres Major	0										16 (9.5)
Teres Minor	0										24 (8.5)
Trapezius	43.5								30
Triceps Brachii, Lateral Head	0	10.1642						30		8 (2)	26 (8.0)
Triceps Brachii, Long Head	0	15.6804						30		10 (3)	12 (6.5)
Triceps Brachii, Medial Head	0	13.2272						45			17 (1.0)

## Sheet: Lfopt (cm)
Muscle	Current Study	Amis et al. 1979*	An et al. 1981 *	Brand et al. 1981 *	Lieber et al. 1990	Cutts et al. 1991*	Lieber et al. 1992	Veeger et al. 1997	Kamibayashi and Richmond 1998	Murray et al. 2000	Langenderfer et al. 2004
Abductor Pollicis Longus	3.4 (0.3)	3.3		4.6		5
Anconeus	2.1 (0.9)	5	2.7 (0.3)
Biceps Brachii Long Head	4.4 (0.7)	15	13.6 (2.4)							12.8 (3.2)	15.61 (0.30)
Biceps Brachii Short Head	6.7 (1.1)	15.7	15.0 (3.4)							14.5 (3.2)	18.08 (0.38)
Brachalis	4.5 (3.4)	12.3	9.0 (2.9)							9.9 (1.6)	9.42 (2.32)
Brachioradialis	7.3 (1.8)	14.2	16.4 (2.9)	13.1			12.1 (0.83)			17.7 (3.0)	17.53 (1.79)
Coracobrachialis	8.8 (1.1)										9.67 (2.02)
Deltoid, Anterior	9.7 (2.8)										10.12 (0.30)
Deltoid, Middle	9.2 (2.5)										11.18 (0.62)
Deltoid, Posterior	8.4 (0.5)										14.18 (2.52)
Extensor Carpi Radialis Brevis	6.3 (0.5)	4.9	5.3 (0.6)	6.1	4.77 (0.37)	4.9
Extensor Carpi Radialis Longus	9.0 (1.9)	10.8	7.8 (0.5)	9.3	7.63 (0.59)	9				9.2 (1.8)
Extensor Carpi Ulnaris	2.3 (0.3)	3.4	4.5 (0.5)	4.5	5.07 (0.25)	5.6
Extensor Digiti Minimi	3.1 (0.7)	4.7				5.9	5.5 (0.37)
Extensor Digitorum 2	4.0 (0.6)	5.5	6.7 (1.3)	5.5		6.5	5.7 (0.36)
Extensor Digitorum 3	4.7 (0.5)	5.7	6.9 (1.3)	6		7	5.9 (0.35)
Extensor Digotorum 4	4.7 (0.6)	4.8	6.1 (2.1)	5.8		7.3	5.1 (0.18)
Extensor Digotirum 5	3.0 (1.3)	5.5	5.9 (1.4)	5.9		7.3	5.3 (0.52)
Extensor Indicis	4.7 (0.7)	5.5		5.5		4.9	4.8 (0.23)
Extensor Pollicis Brevis	2.7 (0.5)	5.4		4.3		5.3
Extensor Pollicis Longus	3.2 (1.6)	4.5		5.7		5.5	4.4 (0.26)
Flexor Carpi Radialis	6.8 (1.2)	8	5.8 (0.9)	5.2	5.12 (0.19)	4.9
Flexor Carpi Ulnaris	7.0 (2.4)	4.8	4.8 (0.0)	4.2	4.15 (0.23)	5.6
Flexor Digitorum Profundus 2	6.8 (1.1)	5.7		6.6		7.5	6.1 (0.24)
Flexor Digitorum Profundus 3	8.2 (1.0)	8.8		6.6		8.8	6.8 (0.27)
Flexor Digitorum Profundus 4	7.8 (0.8)	7.4 (digits 4 & 5)		6.8		10.0 (digits 4 & 5)	6.5 (0.26)
Flexor Digitorum Profundus 5	6.7 (0.7)			6.2			4.5 (0.39)
Flexor Digitorum Superficialis 2	6.9 (0.9)	3.2	4.5 (0.3)	7.2		5.8	6.8 (0.28)
Flexor Digitorum Superficialis 3	12.5 (0.5)	5.8	7.7 (0.8)	7		8.8	6.1 (0.39)
Flexor Digitorum Superficialis 4	7.7 (1.1)	5	6.4 (1.1)	7.3		8.9	6.0 (0.27)
Flexor Digitorum Superficialis 5	9.0 (0.6)	3.5	4.5 (0.4)	7		5.8	4.2 (0.22)
Flexor Pollicis Longus	4.7 (0.3)	3.8		5.9		6	4.5 (0.21)
Infraspinatus (inf)	4.2 (0.8)										6.91 (1.01)
Infraspinatus (sup)											8.74 (2.43)
Latissimus Dorsi (inf)	6.7 (2.7)										28.92 (1.25)
Latissimus Dorsi (mid)											24.1 (1.64)
Latissimus Dorsi (sup)											26.34 (3.12)
Palmaris Longus	N/A	4.2	5.7 (1.0)	5			5.2 (0.31)
Pectoralis Major (Clav)	9.1 (3.4)										14.95 (3.10)
Pectoralis Major (stern)											14.36 (0.22)
Pectoralis Minor	9.0 (1.3)
Pronator Quadratus	2.3 (0.7)	3.4		3			2.3 (0.2)
Pronator Teres	3.4 (1.2)	6.7	5.6 (1.7)	5.1			3.6 (0.13)			5.5 (1.2)
Rhomboid Major	5.8 (3.1)
Rhomboid Minor	3.6 (1.2)								7.2 (2.0); major & minor
Serratus Anterior	3.1 (0.6)
Subscapularis (inf)	3.8 (0.8)										9.53 (1.28)
Subscapularis (mid)											9.05 (0.97)
Subscapularis (sup)											8.58 (0.15)
Supinator	2.3 (0.5)	4.7	3.3 (0.6)	2.7
Supraspinatus	5.0 (0.4)										7.07 (0.40)
Teres Major	3.6 (0.9)										16.84 (1.29)
Teres Minor	3.7 (1.2)										7.68 (2.21)
Trapezius	5.0 (1.3)								8.8; average of upper & lower
Triceps Brachii, Lateral Head	4.7 (1.3)	6.8	8.4 (1.0)							9.3 (2.8)	10.28 (2.44)
Triceps Brachii, Long Head	5.2 (0.7)	7.4	10.2 (1.9)							12.7 (2.1)	17.62 (1.05)
Triceps Brachii, Medial Head	3.2 (1.5)	5.9	6.3 (1.4)								14.46 (0.87)

## Sheet: PCSA (cm^2)
Muscle	Current Study	Amis et al. 1979	An et al. 1981	Brand et al. 1981 (%)	Lieber et al. 1990	Cutts et al. 1991	Lieber et al. 1992	Veeger et al. 1997 (#1)	Kamibayashi and Richmond 1998	Murray et al. 2000	Langenderfer et al. 2004
Abductor Pollicis Longus	1.5	3.73		3.1		4.49
Anconeus	1.3	2	2.5 (1.2)					0.96
Biceps Brachii Long Head	3.2	4.13	2.5 (0.5)					2.66		2.5 (1.1)	1.57 (0.13)
Biceps Brachii Short Head	2.9	3.96	2.1 (0.5)					2.42		2.1 (0.6)	1.75 (0.79)
Brachalis	10.1	9.49	7.0 (1.9)					5.3		5.4 (1.3)	7.71 (3.28)
Brachioradialis	2.2	3.22	1.5 (0.5)	2.4			1.33 (0.22)	2.71		1.2 (0.6)	1.15 (0.37)
Coracobrachialis	1.6							1.96			1.67 (0.55)
Deltoid, Anterior	2.6										5.46 (2.41)
Deltoid, Middle	7.6										7.39 (3.32)
Deltoid, Posterior	3										4.69 (0.02)
Extensor Carpi Radialis Brevis	1.5	4.72	2.9 (1.4)	4.2	2.73 (0.18)	7.81
Extensor Carpi Radialis Longus	1.2	3.3	2.4 (1.0)	3.5	1.46 (0.11)	5				1.5 (0.5)
Extensor Carpi Ulnaris	4.4	4.72	3.4 (1.3)	4.5	2.6 (0.71)	6.44
Extensor Digiti Minimi	0.6	1.32				1.81	0.64 (0.10)
Extensor Digitorum 2	0.4	0.94	0.7 (0.3)	1		1.1	0.52 (0.08)
Extensor Digitorum 3	0.7	2.08	0.9 (0.4)	1.9		1.98	1.02 (0.20)
Extensor Digotorum 4	0.7	1.48	1.4 (0.7)	1.7		1.52	0.86 (0.13)
Extensor Digotirum 5	1.3	0.86	0.8 (0.2)	0.9		1.3	0.4 (0.06)
Extensor Indicis	0.4	0.78		1		1.78	0.56 (0.11)
Extensor Pollicis Brevis	0.7	1.24		0.8		1.43
Extensor Pollicis Longus	0.9	0.85		1.3		1.98	0.98 (0.13)
Flexor Carpi Radialis	1.7	2.94	2.0 (0.6)	4.1	1.99 (0.27)	6.81
Flexor Carpi Ulnaris	2.1	5.97	3.2 (0.0)	6.7	3.42 (0.23)	8.42
Flexor Digitorum Profundus 2	1.1	3.43		2.7		4.68	1.77 (0.16)
Flexor Digitorum Profundus 3	1.4	2.66		3.4		5.05	2.23 (0.22)
Flexor Digitorum Profundus 4	1.3	5.51 (digits 4 & 5)		3		6.92 (digits 4 & 5)	1.72 (0.18)
Flexor Digitorum Profundus 5	1.1			2.8			2.20 (0.30)
Flexor Digitorum Superficialis 2	1.2	6.2	2.5 (1.6)	2			1.71 (0.28)
Flexor Digitorum Superficialis 3	2	4.15	1.7 (0.6)	3.4		4.53	2.53 (0.34)
Flexor Digitorum Superficialis 4	1	3.14	1.2 (0.7)	2		2.4	1.61 (0.18)
Flexor Digitorum Superficialis 5	0.3	0.93	0.7 (0.4)	0.9		2.04	0.4 (0.05)
Flexor Pollicis Longus	1.3	4.42		2.7		4.17	2.08 (0.22)
Infraspinatus (inf)	10.8										4.56 (0.49)
Infraspinatus (sup)											3.78 (1.63)
Latissimus Dorsi (inf)	20.3										2.61 (0.34)
Latissimus Dorsi (mid)											2.58 (0.40)
Latissimus Dorsi (sup)											2.11 (0.31)
Palmaris Longus	N/A	1.89	0.9 (0.6)	1.2			0.69 (0.17)
Pectoralis Major (Clav)	8.1										3.07 (0.70)
Pectoralis Major (stern)											5.68 (0.12)
Pectoralis Minor	1.4
Pronator Quadratus	1.5	2.8		3			2.07 (0.33)	2.6
Pronator Teres	0.8	4.37	3.4 (1.5)	5.5			4.13 (0.52)	1.6		2.8 (0.9)
Rhomboid Major	4.4
Rhomboid Minor	1.2								5.84 (2.77); major & minor
Serratus Anterior	22.2
Subscapularis (inf)	14.7										3.14 (0.47)
Subscapularis (mid)											4.09 (0.50)
Subscapularis (sup)											2.26 (0.83)
Supinator	3.8	3.95	3.4 (1.0)	7.1
Supraspinatus	5.1										3.36 (0.52)
Teres Major	8.8										2.93 (0.28)
Teres Minor	2.4										2.44 (1.03)
Trapezius	12.7								12.73; sum of upper & lower
Triceps Brachii, Lateral Head	8.4	15.42	6.0 (1.2)					3.3		10.5 (5.2)	4.13 (1.22)
Triceps Brachii, Long Head	9	20.44	6.7 (2.0)					4.14		4.3 (1.8)	3.60 (1.35)
Triceps Brachii, Medial Head	12	14.46	6.1 (2.3)					3.71			3.21 (0.71)
