# Supplementary material for: Upper and Lower Limb Muscle Architecture of a 104 Year-Old Cadaver
Source: PLoS One. 2016 Dec 29;11(12):e0162963. doi: 10.1371/journal.pone.0162963 (PMC5199092; doi:10.1371/journal.pone.0162963)
Supplement: S2 Table — (XLSX) [file pone.0162963.s002.xlsx]

## Sheet: Mass (g)
Muscles	Current Study	Alexander & Vernon 1975	Wickiewicz et al. 1983 #1	Wickiewicz et al. 1983 #2	Wickiewicz et al. 1983 #3	Friederich & Brand 1990 #1 †	Friederich & Brand 1990 #2 †	Klein-Horsman et al. 2007	Ward et al. 2009	Carbone et al. 2015
Adductor Brevis (1)	109.367		47	56.4	28	68.944	25.576	38.3	54.6 (24.8)	20
Adductor Brevis (2)								38.3		20
Adductor Brevis (3)								38.3		20
Adductor Longus	91.6667		64	90.5	36.1	209.056	114.536	168.5	74.7 (28.4)	67
Adductor Magnus (1)	185.6		272.5	248.6	166.9	246.864	93.408	302	324.7 (127.8)	183
Adductor Magnus (2)								243		106
Adductor Magnus (3)								56		30
Biceps Femoris Long Head	106.433	149	159	153.6	72.2	241.304	66.72	245	113.4 (48.5)	61
Biceps Femoris Short Head	58.6	65	combined with LH	combined with LH	combined with LH	111.2	57.824	114	59.8 (22.6)	116
Extensor Digitorum Longus	36.6333	49	34.5	41.8	29.4	72.28	33.36	34.1	41.0 (12.6)	36
Extensor Hallucis Longus	17.9		14	14.9	9.7	33.36	20.016	38.3	20.9 (9.9)	17
Flexor Digitorum Longus	14.9		19	19.2	10.7	33.36	18.904	26.7	20.3 (10.8)	26
Flexor Hallucis Longus	35.9		24	25.5	14.9	103.416	34.472	83.7	38.9 (17.1)	30
Gastrocnemius Lateral Head	96.3	91	combined with MH	combined with MH	combined with MH	122.32	42.256	144	62.2 (24.6)	54
Gastrocnemius Medial Head	69.4	142	157.5	169.6	122.7	235.744	67.832	278	113.5 (32.0)	111
Gemellus Inferior	8.2					11.12	4.448	15		2
Gemellus Superior	6.8					6.672	4.448	15		2
Gluteus Maximus (1)	522					320.256	121.208	629	547.2 (162.2)	336
Gluteus Maximus (2)								360		134
Gluteus Maximus (3)
Gluteus Medius (1)	189.1					152.344	58.936	152.5	273.5 (76.9)	77
Gluteus Medius (2)								287		154
Gluteus Medius (3)
Gluteus Minimus (1)	49.6					51.152	26.688	29.1		26
Gluteus Minimus (2)								29.1		26
Gluteus Minimus (3)								29.1		26
Gracilis	59.5	65	31.5	49.7	24.8	97.856	22.24	92.9	52.5 (16.7)	58
Iliacus (1)	43.3					260.208	94.52	71.5	113.7 (37.0)	30
Iliacus (2)								71.5		30
Iliacus (3)								71.5		30
Obturator Externus (1)	38.5					8.896	26.688	40		15
Obturator Externus (2)								72		26
Obturator Internus	38					47.816	35.584	55		32
Pectineus	20.4		28	35.9	15.4	72.28	14.456	82.4		38
Peroneus Brevis	14.2		17	21.9	13.1	77.84	25.576	53.9	24.2 (10.6)	20
Peroneus Longus	32.1	46	46.5	53	24.9	116.76	38.92	86	57.7 (22.6)	43
Peroneus Tertius						36.696	8.896	28
Piriformis	17.43					58.936	42.256	33		26
Plantaris	7.5		6.5	7.7	1.6			12		6
Popliteus	11.7667		22.5	17.7				27		19
Psoas Major	77.4							204	97.7 (33.6) major & minor
Psoas Minor	55.2333					295.8 (major & minor?)	50.0 (major & minor?)	7
Quadratus Femoris	25.6					125.656		52		34
Rectus Femoris	88.7	178	103.5	91.8	57.5	264.656	66.72	239	110.6 (43.3)	118
Sartorius (1)	81.0333	113	75.5	76.7	33	155.68	116.76	217	78.5 (31.1)	101
Sartorius (2)								217
Semimembranosus	119.933	143	132.5	96.4	93.7	385.864	83.4	146	134.3 (57.6)	120
Semitendanosus	90	133	84.5	69.2		235.744	50.04	220	99.7 (37.8)	111
Soleus (1)	230.8	264	215			639.4	191.264	238.5	275.8 (98.5)	150
Soleus (2)								238.5		82
Tensor Fascae Latea	25.4333					84.512	27.8	88		33
Tibialis Anterior	62.7	110	79	72.7	45.5	144.56	64.496	129	80.1 (26.6)	77
Tibialis Posterior (1)	41.9	62	66.5	52.9	41.1	103.416	45.592	55.9	58.4 (19.2)	45
Tibialis Posterior (2)								55.9		45
Vastus Intermedius	163.933	254	278	92.9	107.8	673.872	150.12	309	171.9 (72.9)	104
Vastus Lateralis (1)	149.3	410	208.5	321.5	128.4	571.568	147.896	48	375.9 (137.2)	84
Vastus Lateralis (2)								568		338
Vastus Medialis (1)	135.7	324	223	209.8	93.2			78	239.4 (94.8)	47
Vastus Medialis (2)						617.16	136.776	186		87
Vastus Medialis (3)								236		111

## Sheet: Lm (cm)
Muscles	Current Study	Alexander & Vernon 1975	Wickiewicz et al. 1983 #1	Wickiewicz et al. 1983 #2	Wickiewicz et al. 1983 #3	Friederich & Brand 1990 #1	Friederich & Brand 1990 #2	Klein-Horsman et al. 2007	Ward et al. 2009	Carbone et al. 2015
Adductor Brevis (1)	18.415		17.8	15.2	13.8	11	13		15.93 (2.46)
Adductor Brevis (2)						14.5	17
Adductor Brevis (3)
Adductor Longus	29.5275		25.2	21	22.5	18.5	16.5		21.84 (4.46)
Adductor Magnus (1)	22.0662		32.7	29.9	28.8	12.5	12.5		37.90 (7.36)
Adductor Magnus (2)						22	22
Adductor Magnus (3)						22.5	23.5
Biceps Femoris Long Head	23.8025		32.8	36.9	32.9	29.3	25.5		34.73 (3.65)
Biceps Femoris Short Head	29.8025		25.8	29.2	26.2	20.5	24		22.39 (2.50)
Extensor Digitorum Longus	30.33		34.6	38.1	33.8	27	32.5		29.00 (2.33)
Extensor Hallucis Longus	23.81		27	27.2	27.8	25	17.5		24.25 (3.27)
Flexor Digitorum Longus	23.9712		23.9	29	25.1	26.5	20.5		27.33 (5.62)
Flexor Hallucis Longus	12.5412		21.4	23.1	22	25.2	19.5		26.88 (3.55)
Gastrocnemius Lateral Head	20.43		22.6	22.9	19.5	23	20.5		22.35 (3.70)
Gastrocnemius Medial Head	13.6		26.8	24	23.7	23.5	21		26.94 (4.65)
Gemellus Inferior	7.3025					6	4.2
Gemellus Superior	8.5725					5	6.5
Gluteus Maximus (1)	26					15.5	16		15.69 (2.57)
Gluteus Maximus (2)						16.5	16
Gluteus Maximus (3)						18.5	15.5
Gluteus Medius (1)	19.685					13.5	10		19.99 (2.86)
Gluteus Medius (2)						12.5	11
Gluteus Medius (3)						13	13
Gluteus Minimus (1)	10.795					8	8
Gluteus Minimus (2)						9.5	8.5
Gluteus Minimus (3)						8.5	8
Gracilis	38.735		37.5	31.6	31.5	27	32.5		28.69 (3.29)
Iliacus (1)	22.0662								10.66 (1.86)
Iliacus (2)
Iliacus (3)						26	18
Obturator Externus (1)	10.795
Obturator Externus (2)						4	10
Obturator Internus	9.8425					9	9.5
Pectineus	11.7475		12.8	12.7	11.4	12	10.5
Peroneus Brevis	21.83		25.2	23	20.8	25	22.5		23.75 (3.11)
Peroneus Longus	20.6		28.2	31.8	25.8	26.5	25		27.08 (3.02)
Peroneus Tertius						19	10.5
Piriformis	10.319					8.5	8.5
Plantaris	10.32		10.1	9.9	5.5
Popliteus	10.16		11.5	10.1
Psoas Major	26.5325								24.25 (4.75) major & minor
Psoas Minor	11.5887					25.5 (major & minor?)	24.0 (major & minor?)
Quadratus Femoris	6.6675					9.5
Rectus Femoris	29.685		32.4	31.9	30.5	33.2	29.5		36.28 (4.73)
Sartorius (1)	50.8								44.81 (4.19)
Sartorius (2)			55.2	49.9	45.8	51.9	53.5
Semimembranosus	23.8		26.5	26	26.2	20	21.5		29.34 (3.42)
Semitendanosus	30		32.1	31.3		29	27.5		29.67 (3.86)
Soleus (1)	21.6								40.54 (8.32)
Soleus (2)			30.8	31.1		37	30.5
Tensor Fascae Latea	15.24					16.8	14.5
Tibialis Anterior	18.42		28.8	32.2	28.4	29	27.8		25.98 (3.25)
Tibialis Posterior (1)	26.3525								31.03 (4.68)
Tibialis Posterior (2)			20.8	29.9	25.4	29	25
Vastus Intermedius	31.2725		32.8	35.5	30.3	27.5	33		41.20 (8.17)
Vastus Lateralis (1)	28.1								27.34 (4.62)
Vastus Lateralis (2)			30.8	35.3	31.2	30.5	29.5
Vastus Medialis (1)	24.9								43.90 (9.85)
Vastus Medialis (2)
Vastus Medialis (3)			32.9	36.3	31.4	28	32

## Sheet: Lt (cm)
Muscles	Current Study	Alexander & Vernon 1975	Wickiewicz et al. 1983 #1	Wickiewicz et al. 1983 #2	Wickiewicz et al. 1983 #3	Friederich & Brand 1990 #1	Friederich & Brand 1990 #2	Klein-Horsman et al. 2007	Ward et al. 2009	Carbone et al. 2015
Adductor Brevis (1)	0							0
Adductor Brevis (2)								0
Adductor Brevis (3)								0
Adductor Longus	2.54							0
Adductor Magnus (1)	0							4.2
Adductor Magnus (2)								0
Adductor Magnus (3)								0
Biceps Femoris Long Head	13.3/8.3							13
Biceps Femoris Short Head	2.9							3.1
Extensor Digitorum Longus	15.39							30.1
Extensor Hallucis Longus	13.18							17.8
Flexor Digitorum Longus	19.685							16.6
Flexor Hallucis Longus	21.4312							23.4
Gastrocnemius Lateral Head	11.6/5.9							23.4
Gastrocnemius Medial Head	15.1/5.9							21.2
Gemellus Inferior	0							0
Gemellus Superior	1.5875							0
Gluteus Maximus (1)	0							0
Gluteus Maximus (2)								0
Gluteus Maximus (3)
Gluteus Medius (1)	0							3
Gluteus Medius (2)								7.3
Gluteus Medius (3)
Gluteus Minimus (1)	1.27							7.3
Gluteus Minimus (2)								7.3
Gluteus Minimus (3)								7.3
Gracilis	13.0175							14
Iliacus (1)	0							11.3
Iliacus (2)								11.3
Iliacus (3)								15.5
Obturator Externus (1)	1.905							3.5
Obturator Externus (2)								3
Obturator Internus	6.35							8.2
Pectineus	0							0
Peroneus Brevis	8.3/6.7							6.4
Peroneus Longus	18.415							15.9
Peroneus Tertius								10
Piriformis	0							1.6
Plantaris	32.7							35
Popliteus	2.8575							1
Psoas Major	4.9							11.3
Psoas Minor	10.795							15.2
Quadratus Femoris	0							0
Rectus Femoris	6.4/4.0							9.6
Sartorius (1)	3.0/3.2							7.9
Sartorius (2)								7.9
Semimembranosus	4.4/12.9							15.7
Semitendanosus	18.2562							23.7
Soleus (1)	0.0/5.9							8.5
Soleus (2)								8.5
Tensor Fascae Latea	0							0
Tibialis Anterior	17.78							23.5
Tibialis Posterior (1)	10.0012							11
Tibialis Posterior (2)								11
Vastus Intermedius	0/4.0							12.6
Vastus Lateralis (1)	4.1/4.0							9.6
Vastus Lateralis (2)								9.6
Vastus Medialis (1)	0.0/4.0							9.6
Vastus Medialis (2)								9.6
Vastus Medialis (3)								9.6

## Sheet: Pennation angle (degrees)
Muscles	Current Study	Alexander & Vernon 1975	Wickiewicz et al. 1983 #1	Wickiewicz et al. 1983 #2	Wickiewicz et al. 1983 #3	Friederich & Brand 1990 #2	Klein-Horsman et al. 2007	Ward et al. 2009	Carbone et al. 2015
Adductor Brevis (1)	0		0	0	0	0	0	6.1 (3.1)
Adductor Brevis (2)						0	0
Adductor Brevis (3)							0
Adductor Longus	0		5	5	8	3.5	0	7.1 (3.4)
Adductor Magnus (1)	0		0	0	0	5	0	15.5 (7.3)
Adductor Magnus (2)						2.5	0
Adductor Magnus (3)						5	0
Biceps Femoris Long Head	6.1	17	0	0	0	7	30	11.6 (5.5)
Biceps Femoris Short Head	24.5	0	23	22	25	15	0	12.3 (3.6)
Extensor Digitorum Longus	16.3	16/13	5	10	10	13	8	10.8 (2.8)
Extensor Hallucis Longus	12.2		5	5	8	8	14	9.4 (2.2)
Flexor Digitorum Longus	12		10	5	5	9	28	13.6 (4.7)
Flexor Hallucis Longus	15.9		15	10	5	19	30	16.9 (4.6)
Gastrocnemius Lateral Head	6.7	8	5	10	10	17.5	25	12.0 (3.1)
Gastrocnemius Medial Head	14.4	16	10	15	25	6.5	11	9.9 (4.4)
Gemellus Inferior	0					0	0
Gemellus Superior	0					0	0
Gluteus Maximus (1)	0					5	0	21.9 (26.2)
Gluteus Maximus (2)						0	0
Gluteus Maximus (3)						5
Gluteus Medius (1)	53					8	0	20.5 (17.3)
Gluteus Medius (2)						0	16
Gluteus Medius (3)						19
Gluteus Minimus (1)	81.7					10.5	0
Gluteus Minimus (2)						0	0
Gluteus Minimus (3)						21	0
Gracilis	0	0	0	5	5	0	0	8.2 (2.5)
Iliacus (1)	0						26	14.3 (5.3)
Iliacus (2)							0
Iliacus (3)						6.5	0
Obturator Externus (1)	26.8						0
Obturator Externus (2)						7	0
Obturator Internus	15.5					25	0
Pectineus	0		0	0	0	0	0
Peroneus Brevis	0		5	5	5	12	23	11.5 (3.0)
Peroneus Longus	25.1	13/9	10	10	10	5.5	16	14.1 (5.1)
Peroneus Tertius						13	19
Piriformis	7.2					9.5	0
Plantaris	6.1		0	5	5		0
Popliteus	0		0	0			0
Psoas Major	18.5						13	10.6 (3.2) major & minor
Psoas Minor	0					7.5 (major and minor?)	0
Quadratus Femoris	0						0
Rectus Femoris	9.5	15	5	5	5	14	22	13.9 (3.5)
Sartorius (1)	0						0	1.3 (1.8)
Sartorius (2)		0	0	0	0	0	0
Semimembranosus	32.2	16	10	15	20	16	25	15.1 (3.4)
Semitendanosus	0	0	5	5		6	0	12.9 (4.9)
Soleus (1)	22.9						64	28.3 (10.1)
Soleus (2)		20	30	20		32	59
Tensor Fascae Latea	0					2.5	0
Tibialis Anterior	3.9	8	5	5	5	12	10	9.6 (3.1)
Tibialis Posterior (1)	9.7						25	13.7 (4.1)
Tibialis Posterior (2)		20	15	10	10	19	43
Vastus Intermedius	9.4	18	5	5	0	2.5	12	4.5 (4.5)
Vastus Lateralis (1)	8.2						0	18.4 (6.8)
Vastus Lateralis (2)		13	5	5	5	13	0
Vastus Medialis (1)	24.5						0	29.6 (6.9)
Vastus Medialis (2)							0
Vastus Medialis (3)		15	5	5	5	7	0

## Sheet: Lfopt (cm)
Muscles	Current Study	Alexander & Vernon 1975 *	Wickiewicz et al. 1983 #1 †	Wickiewicz et al. 1983 #2 †	Wickiewicz et al. 1983 #3 †	Freiderich and Brand 1990 #1	Freiderich and Brand 1990 #2	Klein-Horsman et al. 2007	Ward et al. 2009	Carbone et al. 2015
Adductor Brevis (1)	7.5 (0.6)		13.77	9.99	9.18	5.38 (0.30)	12.0 (0.00)	9.5	10.31 (1.42)
Adductor Brevis (2)						11.60 (0.10)	11.7 (0.00)	10.4
Adductor Brevis (3)								11.2
Adductor Longus	5.3 (1.2)		12.15	9.99	10.26	8.27 (0.27)	10.56 (0.56)	10.6	10.82 (2.02)
Adductor Magnus (1)	14.9 (3.2)		15.66	13.77	14.31	8.7 (0.10)	7.70 (0.67)	10.8	14.44 (2.74)
Adductor Magnus (2)						12.10 (0.60)	12.05 (0.59)	10.4
Adductor Magnus (3)						13.11 (0.69)	14.16 (0.58)	10.7
Biceps Femoris Long Head	10.2 (1.6)		9.18	9.72	10.53	7.94 (0.36)	6.58 (0.63)	8.5	9.76 (2.62)
Biceps Femoris Short Head	13.7 (2.0)	12	12.69	14.31	11.34	12.29 (1.36)	11.08 (1.07)	9.1	11.03 (2.06)
Extensor Digitorum Longus	5.7 (0.7)		8.91	7.29	5.67	8.71 (0.26)	7.43 (0.52)	6	6.93 (1.14)
Extensor Hallucis Longus	6.4 (0.8)		7.29	11.34	6.75	4.62 (0.13)	8.48 (0.27)	6	7.48 (1.13)
Flexor Digitorum Longus	5.3 (2.1)		3.51	4.32	3.24	4.60 (0.08)	2.90 (0.09)	3.8	4.46 (1.06)
Flexor Hallucis Longus	4.0 (0.6)		4.32	5.67	4.05	5.02 (0.31)	3.46 (0.36)	2.6	5.27 (1.29)
Gastrocnemius Lateral Head	9.6 (1.2)		8.1	5.67	5.13	7.69 (0.40)	4.42 (0.49)	5.7	5.88 (0.95)
Gastrocnemius Medial Head	9.0 (2.3)		4.32	4.05	4.05	4.19 (0.23)	3.58 (0.25)	6	5.10 (0.98)
Gemellus Inferior	3.0 (0.4)					2.31 (0.11)	2.65 (0.13)	3.4
Gemellus Superior	3.9 (0.4)					2.82 (0.18)	2.75 (0.16)	3.4
Gluteus Maximus (1)	12.6 (3.5)					14.21 (1.10)	7.47 (1.05)	12	15.69 (2.57)
Gluteus Maximus (2)						14.74 (0.97)	11.36 (1.59)	15.1
Gluteus Maximus (3)						14.40 (0.14)	13.45 (1.00)
Gluteus Medius (1)	6.1 (0.8)					5.35 (0.05)	4.05 (0.7)	3.8	7.33 (1.57)
Gluteus Medius (2)						8.45 (0.05)	5.08 (0.42)	4.5
Gluteus Medius (3)						6.46 (0.11)	5.50 (0.37)
Gluteus Minimus (1)	2.9 (0.5)					6.80 (0.24)	3.22 (0.37)	2.8
Gluteus Minimus (2)						5.61 (0.11)	2.74 (0.25)	3.4
Gluteus Minimus (3)						3.84 (0.19)	3.01 (0.19)	3.7
Gracilis	19.6 (5.9)	18	21.87	25.11	22.68	23.55 (0.82)	25.43 (0.99)	18.1	22.78 (4.38)
Iliacus (1)	9.0 (1.4)							10.3	10.66 (1.86)
Iliacus (2)								5.2
Iliacus (3)						10.03 (0.99)	9.64 (1.07)	8.9
Obturator Externus (1)	5.9 (0.9)							6.9
Obturator Externus (2)						2.95 (0.11)	4.92 (0.19)	2.8
Obturator Internus	5.4 (0.8)					4.74 (0.17)	3.44 (0.19)	2.1
Pectineus	8.5 (0.4)		10.26	10.8	9.72	7.20 (0.35)	10.47 (0.40)	11.5
Peroneus Brevis	3.3 (1.2)		4.05	3.24	3.24	3.57 (0.10)	4.34 (0.13)	2.7	4.54 (0.65)
Peroneus Longus	3.3 (1.2)		4.32	3.51	3.78	4.26 (0.09)	4.60 (0.18)	3.4	5.08 (0.63)
Peroneus Tertius						7.98 (0.21)	6.52 (0.42)	4.3
Piriformis	6.3 (0.7)					2.58 (0.27)	4.15 (0.20)	3.9
Plantaris	4.4 (0.5)		5.13	5.4	3.78			4.8
Popliteus	3.0 (0.6)		4.05	2.16				2.4
Psoas Major	10.6 (0.9)							9.9	11.69 (1.66) major & minor
Psoas Minor	10.3 (1.4)					10.35 (0.15) major & minor?	12.17 (0.44) major & minor?	5.9
Quadratus Femoris	4.6 (0.6)					5.38 (0.16)		3.4
Rectus Femoris	7.3 (0.9)		7.83	7.56	7.56	5.54 (0.27)	6.52 (0.28)	7.8	7.59 (1.28)
Sartorius (1)	38.2 (2.3)	45	41.31	46.98	36.45	48.35 (1.35)	39.11 (2.96)	34.7	40.30 (4.63)
Sartorius (2)								34.7
Semimembranosus	6.0 (1.9)		8.1	5.94	7.29	7.49 (0.59)	5.36 (0.11)	8.1	6.90 (1.83)
Semitendanosus	9.0 (0.4)	15	15.66	17.82		9.11 (0.21)	8.85 (0.38)	14.2	19.30 (4.12)
Soleus (1)	5.8 (0.6)		3.78			3.08 (0.39)	2.98 (0.13)	2.4	4.40 (0.99)
Soleus (2)								2.6
Tensor Fascae Latea	13.8 (4.3)					9.50 (1.70)	10.15 (1.04)	9.5
Tibialis Anterior	10.6 (2.1)		7.29	10.53	5.94	7.70 (0.39)	6.84 (0.28)	4.6	6.83 (0.79)
Tibialis Posterior (1)	3.7 (0.3)		2.97	4.05	2.16	3.54 (0.10)	2.17 (0.11)	2.4	3.78 (0.49)
Tibialis Posterior (2)								2.4
Vastus Intermedius	8.5 (1.4)		8.1	9.72	7.56	7.39 (0.16)	7.85 (0.20)	7.7	9.93 (2.03)
Vastus Lateralis (1)	8.0 (1.0)		8.64	8.64	7.02	7.98 (0.14)	8.07 (0.15)	4.2	9.94 (1.76)
Vastus Lateralis (2)								9.1
Vastus Medialis (1)	9.4 (1.0)		11.61	8.64	8.1	7.65 (0.32)	7.90 (0.26)	7.6	9.68 (2.30)
Vastus Medialis (2)								7.6
Vastus Medialis (3)								8.3

## Sheet: PCSA (cm^2)
Muscles	Current Study	Alexander & Vernon 1975	Wickiewicz et al. 1983 #1	Wickiewicz et al. 1983 #2	Wickiewicz et al. 1983 #3	Freiderich and Brand 1990 #1	Friederich & Brand 1990 #2	Klein-Horsman et al. 2007	Ward et al. 2009	Carbone et al. 2015
Adductor Brevis (1)	13.1		3.9	6.6	3.5	11.52	1.92	3.8	5.0 (2.1)
Adductor Brevis (2)						5.34	1.97	3.5
Adductor Brevis (3)								3.2
Adductor Longus	15.4		6	10.5	4	22.73	9.75	15.1	6.5 (2.2)
Adductor Magnus (1)	11.2		20.1	20.8	13.6	25.52	10.91	26.5	20.5 (7.8)
Adductor Magnus (2)						18.35	6.97	22.1
Adductor Magnus (3)						16.95	5.93	5
Biceps Femoris Long Head	8.8	21	16.4	14.7	7.4	27.34	9.12	27.2	11.3 (4.8)
Biceps Femoris Short Head	3.4	5.2				8.14	4.69	11.8	5.1 (1.7)
Extensor Digitorum Longus	4.8	8	4.4	6.4	5.9	7.46	4.04	5.4	5.6 (1.7)
Extensor Hallucis Longus	2.3		2.2	1.5	1.6	6.49	2.12	6.1	2.7 (1.5)
Flexor Digitorum Longus	2		6.2	5.2	3.8	6.4	5.86	6.6	4.4 (2.0)
Flexor Hallucis Longus	7.2		6.3	5.2	4.3	18.52	8.96	31.1	6.9 (2.7)
Gastrocnemius Lateral Head	8.8	13				14.3	8.6	24	9.7 (3.3)
Gastrocnemius Medial Head	6.4	22	29.3	38.7	29.3	50.6	17.04	43.8	21.1 (5.7)
Gemellus Inferior	2.5					4.33	1.51	4.1
Gemellus Superior	1.4					2.13	1.45	4.1
Gluteus Maximus (1)	37.3					20.2	14.59	49.7	33.4 (8.8)
Gluteus Maximus (2)						19.59	9.6	22.5
Gluteus Maximus (3)						20	8.1
Gluteus Medius (1)	16.8					25	13.09	37.9	33.8 (14.4)
Gluteus Medius (2)						16.21	10.43	60.8
Gluteus Medius (3)						21.21	9.64
Gluteus Minimus (1)	2.2					6.76	7.45	10
Gluteus Minimus (2)						8.2	8.76	8.1
Gluteus Minimus (3)						11.98	7.97	7.4
Gracilis	2.6	3.4	1.7	2.3	1.3	3.74	0.79	4.9	2.2 (0.8)
Iliacus (1)	4.3					23.33	8.82	6.6	9.9 (3.4)
Iliacus (2)								13
Iliacus (3)								7.6
Obturator Externus (1)	5.2					2.71	4.88	5.5
Obturator Externus (2)								24.6
Obturator Internus	5.8					9.07	9.3	25.4
Pectineus	2.2		3.1	3.8	1.8	9.03	1.24	6.8
Peroneus Brevis	3.5		4.9	7.7	4.5	19.61	5.29	19	4.9 (2.0)
Peroneus Longus	7.6	11	12.3	17.3	7.4	24.65	7.61	23.9	10.4 (3.8)
Peroneus Tertius						4.14	1.23	6.2
Piriformis	2.5					20.54	9.16	8.1
Plantaris	1.4		1.4	1.7	0.5			2.4
Popliteus	3		6.5	9.3				10.7
Psoas Major	6.1					25.70 (major & minor?)	3.70 (major & minor?)	19.5	7.7 (2.3) major & minor
Psoas Minor	4.7							1.1
Quadratus Femoris	5					21		14.6
Rectus Femoris	10.5	30	15.2	14.1	8.9	42.96	9.2	28.9	13.5 (5.0)
Sartorius (1)	1.9	2.4	2.1	1.9	1.1	2.9	2.68	5.9	1.9 (0.7)
Sartorius (2)								5.9
Semimembranosus	13.7	30	18.6	18.1	13.9	46.33	13.99	17.1	18.4 (7.5)
Semitendanosus	8.7	8.5	6.3	4.4		23.27	3.12	14.7	4.8 (2.0)
Soleus (1)	33	67	58			186.69	57.72	94.3	51.8 (14.9)
Soleus (2)								85.9
Tensor Fascae Latea	1.7					8	2.46	8.8
Tibialis Anterior	4.9	14	12.7	7.9	9	16.88	8.48	26.6	10.9 (3.0)
Tibialis Posterior (1)	9.3	17	24.5	14.8	23	26.27	18.89	21.6	14.4 (4.9)
Tibialis Posterior (2)								21.6
Vastus Intermedius	17.1	28	39.5	11	16.4	82	17.2	38.1	16.7 (6.9)
Vastus Lateralis (1)	16.4	43	27.8	42.9	21	64.41	16.48	10.7	35.1 (16.1)
Vastus Lateralis (2)								59
Vastus Medialis (1)	11.8	34	22.1	28	13.3	66.87	15.6	9.8	20.6 (7.2)
Vastus Medialis (2)								23.2
Vastus Medialis (3)			22.1	28	13.3			26.9
