# Supplementary material for: Upper and Lower Limb Muscle Architecture of a 104 Year-Old Cadaver
Source: PLoS One. 2016 Dec 29;11(12):e0162963. doi: 10.1371/journal.pone.0162963 (PMC5199092; doi:10.1371/journal.pone.0162963)
Supplement: S3 Table — (XLSX) [file pone.0162963.s003.xlsx]

## Sheet: Mass (g per kg)
Mass (kg)		73.4		64		91		59		105		82.7		45
Muscles	Current Study	Current Study	Alexander & Vernon 1975	Alexander & Vernon 1975	Friederich & Brand 1990 #1 †	Friederich & Brand 1990 #1 †	Friederich & Brand 1990 #2 †	Friederich & Brand 1990 #2 †	Klein-Horsman et al. 2007	Klein-Horsman et al. 2007	Ward et al. 2009	Ward et al. 2009	Carbone et al. 2015	Carbone et al. 2015
Adductor Brevis (1)	109.367	1.49001			68.944	0.757626	25.576	0.433492	38.3	0.364762	54.6	0.660218	20	0.444444
Adductor Brevis (2)									38.3	0.364762			20	0.444444
Adductor Brevis (3)						0		0	38.3	0.364762			20	0.444444
Adductor Longus	91.6667	1.24886			209.056	2.29732	114.536	1.94129	168.5	1.60476	74.7	0.903265	67	1.48889
Adductor Magnus (1)	185.6	2.52861			246.864	2.71279	93.408	1.58319	302	2.87619	324.7	3.92624	183	4.06667
Adductor Magnus (2)									243	2.31429			106	2.35556
Adductor Magnus (3)									56	0.533333			30	0.666667
Biceps Femoris Long Head	106.433	1.45005	149	2.32812	241.304	2.65169	66.72	1.13085	245	2.33333	113.4	1.37122	61	1.35556
Biceps Femoris Short Head	58.6	0.798365	65	1.01562	111.2	1.22198	57.824	0.980068	114	1.08571	59.8	0.723096	116	2.57778
Extensor Digitorum Longus	36.6333	0.499092	49	0.765625	72.28	0.794286	33.36	0.565424	34.1	0.324762	41	0.495768	36	0.8
Extensor Hallucis Longus	17.9	0.243869			33.36	0.366593	20.016	0.339254	38.3	0.364762	20.9	0.252721	17	0.377778
Flexor Digitorum Longus	14.9	0.202997			33.36	0.366593	18.904	0.320407	26.7	0.254286	20.3	0.245466	26	0.577778
Flexor Hallucis Longus	35.9	0.489101			103.416	1.13644	34.472	0.584271	83.7	0.797143	38.9	0.470375	30	0.666667
Gastrocnemius Lateral Head	96.3	1.31199	91	1.42188	122.32	1.34418	42.256	0.716203	144	1.37143	62.2	0.752116	54	1.2
Gastrocnemius Medial Head	69.4	0.945504	142	2.21875	235.744	2.59059	67.832	1.14969	278	2.64762	113.5	1.37243	111	2.46667
Gemellus Inferior	8.2	0.111717			11.12	0.122198	4.448	0.0753898	15	0.142857			2	0.0444444
Gemellus Superior	6.8	0.0926431			6.672	0.0733187	4.448	0.0753898	15	0.142857			2	0.0444444
Gluteus Maximus (1)	522	7.11172			320.256	3.5193	121.208	2.05437	629	5.99048	547.2	6.61669	336	7.46667
Gluteus Maximus (2)									360	3.42857			134	2.97778
Gluteus Maximus (3)														0
Gluteus Medius (1)	189.1	2.57629			152.344	1.67411	58.936	0.998915	152.5	1.45238	273.5	3.30713	77	1.71111
Gluteus Medius (2)									287	2.73333			154	3.42222
Gluteus Medius (3)														0
Gluteus Minimus (1)	49.6	0.675749			51.152	0.56211	26.688	0.452339	29.1	0.277143			26	0.577778
Gluteus Minimus (2)									29.1	0.277143			26	0.577778
Gluteus Minimus (3)									29.1	0.277143			26	0.577778
Gracilis	59.5	0.810627	65	1.01562	97.856	1.07534	22.24	0.376949	92.9	0.884762	52.5	0.634825	58	1.28889
Iliacus (1)	43.3	0.589918			260.208	2.85943	94.52	1.60203	71.5	0.680952	113.7	1.37485	30	0.666667
Iliacus (2)									71.5	0.680952			30	0.666667
Iliacus (3)									71.5	0.680952			30	0.666667
Obturator Externus (1)	38.5	0.524523			8.896	0.0977582	26.688	0.452339	40	0.380952			15	0.333333
Obturator Externus (2)									72	0.685714			26	0.577778
Obturator Internus	38	0.517711			47.816	0.525451	35.584	0.603119	55	0.52381			32	0.711111
Pectineus	20.4	0.277929			72.28	0.794286	14.456	0.245017	82.4	0.784762			38	0.844444
Peroneus Brevis	14.2	0.19346			77.84	0.855385	25.576	0.433492	53.9	0.513333	24.2	0.292624	20	0.444444
Peroneus Longus	32.1	0.43733	46	0.71875	116.76	1.28308	38.92	0.659661	86	0.819048	57.7	0.697703	43	0.955556
Peroneus Tertius					36.696	0.403253	8.896	0.15078	28	0.266667				0
Piriformis	17.43	0.237466			58.936	0.647648	42.256	0.716203	33	0.314286			26	0.577778
Plantaris	7.5	0.10218							12	0.114286			6	0.133333
Popliteus	11.7667	0.160309							27	0.257143			19	0.422222
Psoas Major	77.4	1.0545							204	1.94286	97.7	1.18138		0
Psoas Minor	55.2333	0.752498			295.8	3.25055	50	0.847458	7	0.0666667				0
Quadratus Femoris	25.6	0.348774			125.656				52	0.495238			34	0.755556
Rectus Femoris	88.7	1.20845	178	2.78125	264.656	2.90831	66.72	1.13085	239	2.27619	110.6	1.33736	118	2.62222
Sartorius (1)	81.0333	1.104	113	1.76562	155.68	1.71077	116.76	1.97898	217	2.06667	78.5	0.949214	101	2.24444
Sartorius (2)									217	2.06667				0
Semimembranosus	119.933	1.63397	143	2.23438	385.864	4.24026	83.4	1.41356	146	1.39048	134.3	1.62394	120	2.66667
Semitendanosus	90	1.22616	133	2.07812	235.744	2.59059	50.04	0.848136	220	2.09524	99.7	1.20556	111	2.46667
Soleus (1)	230.8	3.14441	264	4.125	639.4	7.02637	191.264	3.24176	238.5	2.27143	275.8	3.33495	150	3.33333
Soleus (2)									238.5	2.27143			82	1.82222
Tensor Fascae Latea	25.4333	0.346503			84.512	0.928703	27.8	0.471186	88	0.838095			33	0.733333
Tibialis Anterior	62.7	0.854223	110	1.71875	144.56	1.58857	64.496	1.09315	129	1.22857	80.1	0.968561	77	1.71111
Tibialis Posterior (1)	41.9	0.570845	62	0.96875	103.416	1.13644	45.592	0.772746	55.9	0.532381	58.4	0.706167	45	1
Tibialis Posterior (2)									55.9	0.532381			45	1
Vastus Intermedius	163.933	2.23342	254	3.96875	673.872	7.40519	150.12	2.54441	309	2.94286	171.9	2.0786	104	2.31111
Vastus Lateralis (1)	149.3	2.03406	410	6.40625	571.568	6.28097	147.896	2.50671	48	0.457143	375.9	4.54534	84	1.86667
Vastus Lateralis (2)									568	5.40952			338	7.51111
Vastus Medialis (1)	135.7	1.84877	324	5.0625	617.16	6.78198	136.776	2.31824	78	0.742857	239.4	2.8948	47	1.04444
Vastus Medialis (2)									186	1.77143			87	1.93333
Vastus Medialis (3)									236	2.24762			111	2.46667

## Sheet: Lm (cm per m)
Height (m)		1.69		1.684
Muscles	Current Study	Current Study	Ward et al. 2009	Ward et al. 2009
Adductor Brevis (1)	18.415	10.8964	15.93	9.45962
Adductor Brevis (2)
Adductor Brevis (3)
Adductor Longus	29.5275	17.4719	21.84	12.9691
Adductor Magnus (1)	22.0662	13.0569	37.9	22.5059
Adductor Magnus (2)
Adductor Magnus (3)
Biceps Femoris Long Head	23.8025	14.0843	34.73	20.6235
Biceps Femoris Short Head	29.8025	17.6346	22.39	13.2957
Extensor Digitorum Longus	30.33	17.9467	29	17.2209
Extensor Hallucis Longus	23.81	14.0888	24.25	14.4002
Flexor Digitorum Longus	23.9712	14.1841	27.33	16.2292
Flexor Hallucis Longus	12.5412	7.42086	26.88	15.962
Gastrocnemius Lateral Head	20.43	12.0888	22.35	13.272
Gastrocnemius Medial Head	13.6	8.04734	26.94	15.9976
Gemellus Inferior	7.3025	4.32101
Gemellus Superior	8.5725	5.07249
Gluteus Maximus (1)	66.04	39.0769	15.69	9.3171
Gluteus Maximus (2)
Gluteus Maximus (3)
Gluteus Medius (1)	19.685	11.6479	19.99	11.8705
Gluteus Medius (2)
Gluteus Medius (3)
Gluteus Minimus (1)	10.795	6.38757
Gluteus Minimus (2)
Gluteus Minimus (3)
Gracilis	38.735	22.9201	28.69	17.0368
Iliacus (1)	22.0662	13.0569	10.66	6.33017
Iliacus (2)
Iliacus (3)
Obturator Externus (1)	10.795	6.38757
Obturator Externus (2)
Obturator Internus	9.8425	5.82396
Pectineus	11.7475	6.95118
Peroneus Brevis	21.83	12.9172	23.75	14.1033
Peroneus Longus	20.6	12.1893	27.08	16.0808
Peroneus Tertius
Piriformis	10.319	6.10592
Plantaris	10.32	6.10651
Popliteus	10.16	6.01183
Psoas Major	26.5325	15.6997	24.25	14.4002
Psoas Minor	11.5887	6.85722
Quadratus Femoris	6.6675	3.94527
Rectus Femoris	29.685	17.5651	36.28	21.5439
Sartorius (1)	50.8	30.0592	44.81	26.6093
Sartorius (2)
Semimembranosus	23.8	14.0828	29.34	17.4228
Semitendanosus	30	17.7515	29.67	17.6188
Soleus (1)	21.6	12.7811	40.54	24.0736
Soleus (2)
Tensor Fascae Latea	15.24	9.01775
Tibialis Anterior	18.42	10.8994	25.98	15.4276
Tibialis Posterior (1)	26.3525	15.5932	31.03	18.4264
Tibialis Posterior (2)
Vastus Intermedius	31.2725	18.5044	41.2	24.4656
Vastus Lateralis (1)	28.1	16.6272	27.34	16.2352
Vastus Lateralis (2)
Vastus Medialis (1)	24.9	14.7337	43.9	26.0689
Vastus Medialis (2)
Vastus Medialis (3)

## Sheet: Lt (cm per m)
Height (m)		1.69		1.74
Muscles	Current Study	Current Study	Klein-Horsman et al. 2007	Klein-Horsman et al. 2007
Adductor Brevis (1)	0	0	0	0
Adductor Brevis (2)			0	0
Adductor Brevis (3)			0	0
Adductor Longus	2.54	1.50296	0	0
Adductor Magnus (1)	0	0	4.2	2.41379
Adductor Magnus (2)			0	0
Adductor Magnus (3)			0	0
Biceps Femoris Long Head	21.6	12.7811	13	7.47126
Biceps Femoris Short Head	2.9	1.71598	3.1	1.78161
Extensor Digitorum Longus	15.39	9.10651	30.1	17.2989
Extensor Hallucis Longus	13.18	7.79882	17.8	10.2299
Flexor Digitorum Longus	19.685	11.6479	16.6	9.54023
Flexor Hallucis Longus	21.4312	12.6812	23.4	13.4483
Gastrocnemius Lateral Head	17.5	10.355	23.4	13.4483
Gastrocnemius Medial Head	21	12.426	21.2	12.1839
Gemellus Inferior	0	0	0	0
Gemellus Superior	1.5875	0.939349	0	0
Gluteus Maximus (1)	0	0	0	0
Gluteus Maximus (2)			0	0
Gluteus Maximus (3)
Gluteus Medius (1)	0	0	3	1.72414
Gluteus Medius (2)			7.3	4.1954
Gluteus Medius (3)
Gluteus Minimus (1)	1.27	0.751479	7.3	4.1954
Gluteus Minimus (2)			7.3	4.1954
Gluteus Minimus (3)			7.3	4.1954
Gracilis	13.0175	7.70266	14	8.04598
Iliacus (1)	0	0	11.3	6.49425
Iliacus (2)			11.3	6.49425
Iliacus (3)			15.5	8.90805
Obturator Externus (1)	1.905	1.12722	3.5	2.01149
Obturator Externus (2)			3	1.72414
Obturator Internus	6.35	3.7574	8.2	4.71264
Pectineus	0	0	0	0
Peroneus Brevis	15	8.87574	6.4	3.67816
Peroneus Longus	18.415	10.8964	15.9	9.13793
Peroneus Tertius			10	5.74713
Piriformis	0	0	1.6	0.91954
Plantaris	32.7	19.3491	35	20.1149
Popliteus	2.8575	1.69083	1	0.574713
Psoas Major	49.2125	29.1198	11.3	6.49425
Psoas Minor	10.795	6.38757	15.2	8.73563
Quadratus Femoris	0	0	0	0
Rectus Femoris	10.4	6.15385	9.6	5.51724
Sartorius (1)	6.2	3.66864	7.9	4.54023
Sartorius (2)			7.9	4.54023
Semimembranosus	17.3	10.2367	15.7	9.02299
Semitendanosus	18.2562	10.8025	23.7	13.6207
Soleus (1)	5.9	3.49112	8.5	4.88506
Soleus (2)			8.5	4.88506
Tensor Fascae Latea	0	0	0	0
Tibialis Anterior	17.78	10.5207	23.5	13.5057
Tibialis Posterior (1)	10.0012	5.91787	11	6.32184
Tibialis Posterior (2)			11	6.32184
Vastus Intermedius	4	2.36686	12.6	7.24138
Vastus Lateralis (1)	8.1	4.7929	9.6	5.51724
Vastus Lateralis (2)			9.6	5.51724
Vastus Medialis (1)	4	2.36686	9.6	5.51724
Vastus Medialis (2)			9.6	5.51724
Vastus Medialis (3)			9.6	5.51724

## Sheet: Lfopt (cm per m)
Height (m)		1.69		1.83		1.68		1.74		1.684
Muscles	Current Study	Current Study	Freiderich and Brand 1990 #1	Freiderich and Brand 1990 #1	Freiderich and Brand 1990 #2	Freiderich and Brand 1990 #2	Klein-Horsman et al. 2007	Klein-Horsman et al. 2007	Ward et al. 2009	Ward et al. 2009
Adductor Brevis (1)	7.5	4.43787	5.38	2.93989	12	7.14286	9.5	5.45977	10.31	6.12233
Adductor Brevis (2)			11.6	6.3388	11.7	6.96429	10.4	5.97701
Adductor Brevis (3)							11.2	6.43678
Adductor Longus	5.3	3.13609	8.27	4.51913	10.56	6.28571	10.6	6.09195	10.82	6.42518
Adductor Magnus (1)	14.9	8.81657	8.7	4.7541	7.7	4.58333	10.8	6.2069	14.44	8.57482
Adductor Magnus (2)			12.1	6.61202	12.05	7.17262	10.4	5.97701
Adductor Magnus (3)			13.11	7.16393	14.16	8.42857	10.7	6.14943
Biceps Femoris Long Head	10.2	6.0355	7.94	4.3388	6.58	3.91667	8.5	4.88506	9.76	5.79572
Biceps Femoris Short Head	13.7	8.10651	12.29	6.71585	11.08	6.59524	9.1	5.22989	11.03	6.54988
Extensor Digitorum Longus	5.7	3.37278	8.71	4.75956	7.43	4.42262	6	3.44828	6.93	4.1152
Extensor Hallucis Longus	6.4	3.78698	4.62	2.52459	8.48	5.04762	6	3.44828	7.48	4.44181
Flexor Digitorum Longus	5.3	3.13609	4.6	2.51366	2.9	1.72619	3.8	2.18391	4.46	2.64846
Flexor Hallucis Longus	4	2.36686	5.02	2.74317	3.46	2.05952	2.6	1.49425	5.27	3.12945
Gastrocnemius Lateral Head	9.6	5.68047	7.69	4.20219	4.42	2.63095	5.7	3.27586	5.88	3.49169
Gastrocnemius Medial Head	9	5.32544	4.19	2.28962	3.58	2.13095	6	3.44828	5.1	3.0285
Gemellus Inferior	3	1.77515	2.31	1.2623	2.65	1.57738	3.4	1.95402
Gemellus Superior	3.9	2.30769	2.82	1.54098	2.75	1.6369	3.4	1.95402
Gluteus Maximus (1)	12.6	7.45562	14.21	7.76503	7.47	4.44643	12	6.89655	15.69	9.3171
Gluteus Maximus (2)			14.74	8.05464	11.36	6.7619	15.1	8.67816
Gluteus Maximus (3)			14.4	7.86885	13.45	8.00595
Gluteus Medius (1)	6.1	3.60947	5.35	2.9235	4.05	2.41071	3.8	2.18391	7.33	4.35273
Gluteus Medius (2)			8.45	4.61749	5.08	3.02381	4.5	2.58621
Gluteus Medius (3)			6.46	3.53005	5.5	3.27381
Gluteus Minimus (1)	2.9	1.71598	6.8	3.71585	3.22	1.91667	2.8	1.6092
Gluteus Minimus (2)			5.61	3.06557	2.74	1.63095	3.4	1.95402
Gluteus Minimus (3)			3.84	2.09836	3.01	1.79167	3.7	2.12644
Gracilis	19.6	11.5976	23.55	12.8689	25.43	15.1369	18.1	10.4023	22.78	13.5273
Iliacus (1)	9	5.32544					10.3	5.91954	10.66	6.33017
Iliacus (2)							5.2	2.98851
Iliacus (3)			10.03	5.48087	9.64	5.7381	8.9	5.11494
Obturator Externus (1)	5.9	3.49112					6.9	3.96552
Obturator Externus (2)			2.95	1.61202	4.92	2.92857	2.8	1.6092
Obturator Internus	5.4	3.19527	4.74	2.59016	3.44	2.04762	2.1	1.2069
Pectineus	8.5	5.02959	7.2	3.93443	10.47	6.23214	11.5	6.6092
Peroneus Brevis	3.3	1.95266	3.57	1.95082	4.34	2.58333	2.7	1.55172	4.54	2.69596
Peroneus Longus	3.3	1.95266	4.26	2.32787	4.6	2.7381	3.4	1.95402	5.08	3.01663
Peroneus Tertius			7.98	4.36066	6.52	3.88095	4.3	2.47126
Piriformis	6.3	3.72781	2.58	1.40984	4.15	2.47024	3.9	2.24138
Plantaris	4.4	2.60355					4.8	2.75862
Popliteus	3	1.77515					2.4	1.37931
Psoas Major	10.6	6.27219					9.9	5.68966	11.69	6.94181
Psoas Minor	10.3	6.09467	10.35	5.65574	12.17	7.24405	5.9	3.3908
Quadratus Femoris	4.6	2.72189	5.38	2.93989			3.4	1.95402
Rectus Femoris	7.3	4.31953	5.54	3.02732	6.52	3.88095	7.8	4.48276	7.59	4.50713
Sartorius (1)	38.2	22.6036	48.35	26.4208	39.11	23.2798	34.7	19.9425	40.3	23.9311
Sartorius (2)							34.7	19.9425
Semimembranosus	6	3.5503	7.49	4.0929	5.36	3.19048	8.1	4.65517	6.9	4.09739
Semitendanosus	9	5.32544	9.11	4.97814	8.85	5.26786	14.2	8.16092	19.3	11.4608
Soleus (1)	5.8	3.43195	3.08	1.68306	2.98	1.77381	2.4	1.37931	4.4	2.61283
Soleus (2)							2.6	1.49425
Tensor Fascae Latea	13.8	8.16568	9.5	5.19126	10.15	6.04167	9.5	5.45977
Tibialis Anterior	10.6	6.27219	7.7	4.20765	6.84	4.07143	4.6	2.64368	6.83	4.05582
Tibialis Posterior (1)	3.7	2.18935	3.54	1.93443	2.17	1.29167	2.4	1.37931	3.78	2.24466
Tibialis Posterior (2)							2.4	1.37931
Vastus Intermedius	8.5	5.02959	7.39	4.03825	7.85	4.67262	7.7	4.42529	9.93	5.89667
Vastus Lateralis (1)	8	4.73373	7.98	4.36066	8.07	4.80357	4.2	2.41379	9.94	5.90261
Vastus Lateralis (2)							9.1	5.22989
Vastus Medialis (1)	9.4	5.56213	7.65	4.18033	7.9	4.70238	7.6	4.36782	9.68	5.74822
Vastus Medialis (2)							7.6	4.36782
Vastus Medialis (3)							8.3	4.77011
